# Supplementary material for: Ligand Growing Experiments Suggested 4-amino and 4-ureido pyridazin-3(2H)-one as Novel Scaffold for FABP4 Inhibition
Source: Pharmaceuticals (Basel). 2022 Oct 28;15(11):1335. doi: 10.3390/ph15111335 (PMC9697826; doi:10.3390/ph15111335)
Supplement: Supplementary file 1 [file pharmaceuticals-15-01335-s001.zip]

Archive with 1 entries (1 files):
- pharmaceuticals-1983713-supplementary.pdf
